# Supplementary material for: Cassava Frogskin Disease: Current Knowledge on a Re-Emerging Disease in the Americas
Source: Plants (Basel). 2022 Jul 14;11(14):1841. doi: 10.3390/plants11141841 (PMC9318364; doi:10.3390/plants11141841)
Supplement: Supplementary file 1 [file plants-11-01841-s001.zip]

Archive with 1 entries (1 files):
- plants-1778961-SI.pdf
